# Supplementary material for: The impact of pension insurance types on the health of older adults in China: a study based on the 2018 CHARLS data
Source: Front Public Health. 2023 Jun 2;11:1180024. doi: 10.3389/fpubh.2023.1180024 (PMC10272461; doi:10.3389/fpubh.2023.1180024)
Supplement: Supplementary file 1 [file Data_Sheet_1.ZIP]

Archive with 17 entries (17 files):
- CHARLS_2018_Codebook.pdf
- CHARLS_2018_Household_Questionnaire.pdf
- CHARLS_2018_Users_Guide.pdf
- Cognition.dta
- Demographic_Background.dta
- Family_Information.dta
- Family_Transfer.dta
- Health_Care_and_Insurance.dta
- Health_Status_and_Functioning.dta
- Household_Income.dta
- Housing.dta
- Individual_Income.dta
- Insider.dta
- Pension.dta
- Sample_Infor.dta
- Weights.dta
- Work_Retirement.dta
